# Supplementary material for: Assessment of composite motif discovery methods
Source: BMC Bioinformatics. 2008 Feb 26;9:123. doi: 10.1186/1471-2105-9-123 (PMC2311304; doi:10.1186/1471-2105-9-123)
Supplement: Additional File 1 — Dataset statistics. This supplementary table includes information about the datasets and modules therein, the matrices used to represent the true motifs and the number of matrices in the PWM sets at various noise levels on the TRANSCompel dataset. [file 1471-2105-9-123-S1.xls]

## Sheet: Ark1
Statistics of datasets used for the composite motif discovery assessment
TRANSCompel dataset
Sequence set	Sequences	Min seq. length	Max seq. length	Avg. seq. length	Total seq length	Modules	min module size (bp)	max module size (bp)	avg. module size (bp)	Std. module size (bp)	Lowest PWM IC-content	Sum of PWMs IC-content	Module/background
AP1-Ets	16	609	1000	928.75	14860	17	14	99	26.5294	21.43	8.75715	17.778	0.0294078
AP1-NFAT	8	294	1000	861.625	6893	11	14	19	16.3636	1.3667	8.75715	18.381	0.0261134
AP1-NFkB	7	532	1000	933.143	6532	8	18	135	53.125	34.919	8.75715	19.4862	0.0593999
CEBP-NFkB	8	308	1000	913.5	7308	8	44	118	83.5	25.129	9.73711	20.4662	0.0914067
Ebox-Ets	4	492	1000	872.25	3489	6	16	50	25.1667	11.378	9.02086	20.8351	0.0395529
Ets-AML	5	480	1000	810.6	4053	5	13	30	19	6.418	9.02086	20.6767	0.0234394
IRF-NFkB	6	596	1000	890.667	5344	6	23	71	42.8333	16.856	10.7291	24.7964	0.0480913
NFkB-HMGIY	6	393	1000	898.833	5393	7	10	32	13.2857	7.647	9.13207	19.8612	0.0172446
PU1-IRF	5	722	1000	906	4530	5	12	14	13	0.8944	13.0761	27.1435	0.0143488
Sp1-Ets	7	309	1000	826.714	5787	8	16	117	36.5	31.823	9.02086	19.4451	0.0483843
Average	7.2	473.5	1000	884.208	6418.9	8.1	18	68.5	32.9304	15.7861	9.60085	20.8869	0.0397389
Sum	72					81
	Numer of sequences	size of smallest			total number of bases in	Number of module	size of the smallest module			standard deviation of module	The information content of	The sum of information	The ratio of module
	in each sequence set	sequence in set			each sequence set	occurrences (of the	in each sequence set			sizes	the custom PWM with the	content for the two custom	nucleotides to
					(summed over all	correct class) in each					lowest information content	PWMs used for each	background nucleotides
					sequences)	sequence set					of the two used for each	sequence set	across the whole
11 TRANSCompel sequences contain more than one module: 7 sequences contain 2 modules, 4 contain 3 modules and 1 contains 4 modules											sequence set		sequence set
Maximum number of modules of the same class within a single sequence = 3 (module:Ebox-Ets, sequence: V01523).
Maximum number of different classes of modules in a sequence = 3 (sequence: V00534, modules: AP1-NFkB, IRF-NFkB, NFkB-HMGIY)
(Only modules of the specified classes were considered)
TRANSCompel custom PWMs
Motif	module classes	binding patterns	size (bp)	Information content (IC)
AML	1	7	8	11.6559
AP1	3	42	8	8.75715
CEBP	1	15	8	9.73711
Ebox	1	5	8	11.8142
Ets	4	47	8	9.02086
HMGIY	1	13	8	9.13207
IRF	2	14	8	14.0674
NFAT	1	15	8	9.6239
NFkB	3	38	10	10.7291
PU1	1	7	8	13.0761
Sp1	1	9	8	10.4242
Average	1.72727	19.2727	8.18182	10.7307
Median	1	14	8	10.4242
	Number of module	Number of binding site
	classes that the TFs	patterns used to
	were a part of	construct each PWM
TRANSCompel Transfac PWMs
Motif	PWMs in set	minimum size (bp)	maximum size (bp)	average size (bp)	minimum IC	Maximum IC	average IC
AML	4	6	15	11	11.4967	13.1076	12.2875
AP1	19	6	18	11.1579	7.95106	23.1829	12.4599
CEBP	9	12	14	13.1111	6.41569	12.3673	8.86592
Ebox	12	6	18	11.75	8.97799	21.4563	11.6724
Ets	14	7	16	11.7857	8.81538	16.9436	12.198
HMGIY	2	7	15	11	7.82905	9.00549	8.41727
IRF	7	7	18	12.7143	11.0001	21.5089	15.6491
NFAT	2	10	12	11	9.88055	10.434	10.1573
NFkB	7	10	24	13.4286	10.8322	32.0875	16.2242
PU1	2	8	8	8	8.81538	11.013	9.91417
Sp1	6	10	14	11.6667	8.90288	15.6052	11.3709
Average	7.63636	8.09091	15.6364	11.5104	9.17428	16.9738	11.747
Median	7	7	15	11.6667	8.90288	15.6052	11.6724
	The number of PWMs	Size of the smallest		Average size of the	Information content	Information content	Average information
	in the equivalence	PWM in each		PWMs in each	of the PWM in each	of the PWM in each	content of all the PWMs
	sets used to represent	equivalence set		equivalence set	equivalence set that	equivalence set that	in the equivalence set
	each motif				has the lowest IC	has the highest IC	used to represent
							each motif
Number of PWMs in Transfac PWM sets at different noise levels
Module class	no decoys	50% decoy	75% decoy	90% decoy	95% decoy	99% decoy
AP1-Ets	33	66	132	330	660	774
AP1-NFAT	21	42	84	210	420	774
AP1-NFkappaB	26	52	104	260	520	774
CEBP-NFkappaB	16	32	64	160	320	774
Ebox-Ets	26	52	104	260	520	774
Ets-AML	16	32	64	160	320	774
IRF-NFkappaB	14	28	56	140	280	774
NFkappaB-HMGIY	9	18	36	90	180	774
PU1-IRF	9	18	36	90	180	774
Sp1-Ets	20	40	80	200	400	774
Max	33	66	132	330	660	774
Min	9	18	36	90	180	774
Average	19	38	76	190	380	774
						All Transfac matrices
						are used
Number of PWMs in custom sets at different noise levels
Module class	no decoys	50% decoy	75% decoy	90% decoy	95% decoy	99% decoy
AP1-Ets	2	4	8	20	40	743
AP1-NFAT	2	4	8	20	40	755
AP1-NFkappaB	2	4	8	20	40	750
CEBP-NFkappaB	2	4	8	20	40	760
Ebox-Ets	2	4	8	20	40	750
Ets-AML	2	4	8	20	40	760
IRF-NFkappaB	2	4	8	20	40	762
NFkappaB-HMGIY	2	4	8	20	40	767
PU1-IRF	2	4	8	20	40	767
Sp1-Ets	2	4	8	20	40	756
Max	2	4	8	20	40	767
Min	2	4	8	20	40	743
Average	2	4	8	20	40	757
						2 custom matrices +
						all Transfac matrices
						except those
						corresponding to the
						real motifs
Muscle and liver regulatory regions dataset
Sequence set	Number of motifs	min TFBS	max TFBS	median TFBS	average TFBS	Sequences	Min seq. length	Max seq. length	Avg. seq. length	Total seq length	Modules	min module size (bp)	max module size (bp)	avg. module size (bp)	Module/background
Muscle	5	2	8	3	3.5	24	269	1000	851.125	20427	24	14	294	120.458	0.141528
Liver	4	2	9	3	3.64286	12	943	1000	995.25	11943	14	26	176	111.833	0.112367
		Number of TFBS in	Number of TFBS in	median number of TFBS	average number of TFBS		length of shortest	length of longest sequence
		the smallest module	the largest module	in the modules	in the modules		sequence in the set	in the set
Muscle PWMs
Motif	binding patterns	size (bp)	Information content (IC)
MEF-2	22	12	16.9097
Myf	16	12	15.9141
Sp1	12	11	14.7746
SRF	21	13	14.685
TEF	12	12	15.6778
Average	16.6	12	15.5922
Median	16	12	15.6778
Liver PWMs
Motif	binding patterns	size (bp)	Information content (IC)
CEBP	43	13	7.11607
HNF-1	21	13	15.8642
HNF-3	11	11	12.6671
HNF-4	13	13	15.3343
Average	22	12.5	12.7454
Median	17	13	14.0007
